# Supplementary material for: Sodium-based paracetamol: impact on blood pressure, cardiovascular events, and all-cause mortality
Source: Eur Heart J. 2023 Aug 23;44(42):4448–57. doi: 10.1093/eurheartj/ehad535 (PMC10635668; doi:10.1093/eurheartj/ehad535)
Supplement: ehad535_Supplementary_Data [file ehad535_supplementary_data.zip]

Archive with 2 entries (2 files):
- RECORD_para.docx
- Supplementary_Revised.docx
